# Supplementary material for: Statistical analysis of real-time PCR data
Source: BMC Bioinformatics. 2006 Feb 22;7:85. doi: 10.1186/1471-2105-7-85 (PMC1395339; doi:10.1186/1471-2105-7-85)
Supplement: Additional file 1 — The SAS program implements the data quality control processes. [file 1471-2105-7-85-S1.sas]

GOptions Device=Win;

Data TR;
Infile 'X:\...' ExpandTabs;
 Input Con Ct Class;
 Run;

Title1 'Real-time PCR data Analysis';
Title2 'Correlation model for slope estimation';

Data TR; set TR;
 lcon=log(Con)/log(2);
Proc print data=TR; 
run;  

Proc mixed Data = TR;
  By Class;
  Model Ct = lcon /Cl Alpha=0.05;
Run;

Goptions reset=global gunit=pct border cback=white
         colors=(black blue green red)
         ftitle=swissb ftext=swiss htitle=6 htext=3;

Symbol1 color=green
        width=2 value=triangle
        height=3;
Symbol2 color=blue
        width=2 value=dot
        height=3;
Symbol3 color=red
        width=2 value=square
        height=3;
Symbol4	color=black
		width=2 value=circle
		height=3;

Title 'Data Quality Evaluation for Real-time PCR';
proc gplot data=TR;
   plot Ct*lcon=Class;
run;
quit;
��
