# Supplementary material for: Statistical analysis of real-time PCR data
Source: BMC Bioinformatics. 2006 Feb 22;7:85. doi: 10.1186/1471-2105-7-85 (PMC1395339; doi:10.1186/1471-2105-7-85)
Supplement: Additional file 4 — The SAS program implements the multiple regression model and derives ΔΔCt. [file 1471-2105-7-85-S4.sas]

Options PageNo=1 NoDate
Title 'Analyze Real-time PCR data with SAS'
Data SA
Infile 'X:\...' ExpandTabs
Input Treat$ GeneName$ Con Ct
Run
Title2 'Multiple Regression'
Proc Print Data=SA
Var Treat GeneName Con Ct
Run
Title3 'Estimation of Treatment and GeneName Effects'
proc glm data=SA order=Data
class Treat GeneName Con
model Ct=Con|Treat|GeneName
lsmeans Treat*GeneName /pdiff cl tdiff adjust=tukey
contrast 'Treatment and Gene Effect' Treat*GeneName 1 -1 -1 1
estimate 'Treatment and Gene Effect' Treat*GeneName 1 -1 -1 1
run
quit
