# Supplementary material for: Statistical analysis of real-time PCR data
Source: BMC Bioinformatics. 2006 Feb 22;7:85. doi: 10.1186/1471-2105-7-85 (PMC1395339; doi:10.1186/1471-2105-7-85)
Supplement: Additional file 5 — The input data for Program2_MR.sas, which has contains sample, gene, concentration and Ct number. [file 1471-2105-7-85-S5.txt]

Control	Target	10	23.1102
Control	Target	10	22.9003
Control	Target	10	22.8972
Control	Target	2	26.5801
Control	Target	2	26.2139
Control	Target	2	26.0606
Control	Target	0.4	28.1125
Control	Target	0.4	28.1899
Control	Target	0.4	27.5949
Control	Target	0.08	30.2772
Control	Target	0.08	30.4667
Control	Target	0.08	30.7571
Treatment	Target	10	21.7813
Treatment	Target	10	21.7564
Treatment	Target	10	21.641
Treatment	Target	2	23.7965
Treatment	Target	2	23.7571
Treatment	Target	2	23.724
Treatment	Target	0.4	26.3794
Treatment	Target	0.4	26.2542
Treatment	Target	0.4	25.9621
Treatment	Target	0.08	28.5479
Treatment	Target	0.08	28.3894
Treatment	Target	0.08	28.3416
Control	Reference	10	19.7415
Control	Reference	10	19.494
Control	Reference	10	19.3906
Control	Reference	2	21.9838
Control	Reference	2	22.4435
Control	Reference	2	22.57
Control	Reference	0.4	24.8109
Control	Reference	0.4	24.4327
Control	Reference	0.4	24.2342
Control	Reference	0.08	26.7319
Control	Reference	0.08	26.8206
Control	Reference	0.08	26.822
Treatment	Reference	10	18.4468
Treatment	Reference	10	18.8227
Treatment	Reference	10	18.3061
Treatment	Reference	2	21.2568
Treatment	Reference	2	21.0956
Treatment	Reference	2	20.8473
Treatment	Reference	0.4	23.2322
Treatment	Reference	0.4	22.9577
Treatment	Reference	0.4	23.2415
Treatment	Reference	0.08	25.4817
Treatment	Reference	0.08	25.608
Treatment	Reference	0.08	25.5675
�
