# Supplementary material for: Statistical analysis of real-time PCR data
Source: BMC Bioinformatics. 2006 Feb 22;7:85. doi: 10.1186/1471-2105-7-85 (PMC1395339; doi:10.1186/1471-2105-7-85)
Supplement: Additional file 6 — The SAS program implements the ANCOVA model and derives ΔΔCt. [file 1471-2105-7-85-S6.sas]

Options PageNo=1 NoDate
Title 'Analyze Real-time PCR MT7 data'
Data TR
Infile 'X:\' ExpandTabs
Input Con Ct Class
Run
Title 'ANCOVA'
Title2 'Estimate intercept difference'
PROC MIXED data=TR order=Data
CLASS Class Con
MODEL Ct = Con Class Con*Class/SOLUTION NOINT
CONTRAST 'Intercepts' Class -1 1 1 -1
Estimate 'Intercepts' Class -1 1 1 -1 /cl
Run
