# Supplementary material for: Statistical analysis of real-time PCR data
Source: BMC Bioinformatics. 2006 Feb 22;7:85. doi: 10.1186/1471-2105-7-85 (PMC1395339; doi:10.1186/1471-2105-7-85)
Supplement: Additional file 7 — The SAS program performs both student t test and Wilcoxon two group tests on the ΔCt to derive ΔΔCt. [file 1471-2105-7-85-S7.sas]

Options PageNo=1 NoDate;
Title 'Analyze Real-time PCR data';

Data In;
 Infile 'X:\...' ExpandTabs;
 Input Treatment$ deltaCt;
 ;
Run;

Title2 'T-Test';
Proc TTest Data=In Alpha=0.05;
 Class Treatment;
 Var deltaCt;
Run;

Title2 'Wilcoxon test';
Proc NPar1Way Data=In Wilcoxon;
 Class Treatment;
 Var deltaCt;
 Exact Wilcoxon;
Run;

Title2 'The Confidence Interval for Wilcoxon Two Groups Test';
%include 'X:\...\AdditionalFile7_moses.sas';
%AdditionalFile7_moses(data=In,var=deltaCt,class=Treatment,alpha=.95,output=CI);

Proc Print Data=CI;
Run;
 
�
