# Supplementary material for: Statistical analysis of real-time PCR data
Source: BMC Bioinformatics. 2006 Feb 22;7:85. doi: 10.1186/1471-2105-7-85 (PMC1395339; doi:10.1186/1471-2105-7-85)
Supplement: Additional file 8 — The SAS program is a macro that derives confidence interval for Wilcoxon two group tests. [file 1471-2105-7-85-S8.sas]

/************************************************************************

           %MOSES macro:  Confidence Interval on the Median Difference


    DISCLAIMER:
      THIS INFORMATION IS PROVIDED BY SAS INSTITUTE INC. AS A SERVICE TO
      ITS USERS.  IT IS PROVIDED "AS IS".  THERE ARE NO WARRANTIES,
      EXPRESSED OR IMPLIED, AS TO MERCHANTABILITY OR FITNESS FOR A
      PARTICULAR PURPOSE REGARDING THE ACCURACY OF THE MATERIALS OR CODE
      CONTAINED HEREIN.

    PURPOSE:
      This macro will calculate a distribution-free confidence
      interval based on Wilcoxon's Rank Sum test and uses the
      Moses' method.  The input parameters provide the input
      dataset, the CLASS variable that identifies the groups in
      the dataset, and the VAR variable that contains the actual
      measurements.  The approximate alpha level can be set for the
      confidence interval with the alpha parameter.  See Holander
      and Wolfe for details.

    REQUIRES:
      The %MOSES macro requires Version 6.06 or later of Base SAS
      software.

    USAGE:
      The macro input/output paramters are:

            DATA  =  Input dataset.
            CLASS =  Input variable name that identifies the two groups
                     in the dataset to be analyzed.
            VAR   =  Input variable name that identifies the variable
                     containing the measurements to be analyzed
            DIFF  =  ASC or DSC.  ASC causes the median difference to be
                     calculated using the ascending values of the CLASS=
                     variabce.  DSC calculates the median difference using 
                     the descending values.  For example, if the CLASS= 
                     variable takes on the values 1 and 2 and ASC is specified,
                     then the median is calculated by taking the measure from group 
                     1 and subtracting the measure from group 2.  If DSC is 
                     specified then the subtraction is reversed.  
                     Only the values ASC and DSC are allowed.  Any other value
                     for DIFF= will give unknown results.
            ALPHA =  Input confidence level for the confidence interval
            OUTPUT=  Output dataset containing the ci

    LIMITATIONS:
      No error checking is done.  The macro assumes that dataset
      names entered are valid and exist in the case of the DATA=
      options.  The CLASS and VAR variables are also assumed to be
      valid variable names and exist on the DATA= dataset.

    EXAMPLE:


      data all(keep=a x);
         a=1;
         do j=1 to 11;
            x=rannor(123)+5;
            output;
         end;
         a=2;
         do j=1 to 15;
            x=rannor(123)+3;
            output;
         end;
      run;

      %moses(data=all,var=x,class=a,alpha=.95,output=ci);


************************************************************************/


%macro moses(data=,class=,var=,diff=ASC,alpha=.95,output=);

data _null_;
   alpha2=1-(1-&alpha)/2;
   call symput('alpha2',alpha2);
run;

proc sort data=&data;
   by &class;
run;

proc means data=&data n noprint;
   by &class;
   var &var;
   output out=nstat n=n;
run;

data _null_;
   set nstat;
   if _n_=1 then call symput('n1',n);
   if _n_=2 then call symput('n2',n);
run;

data group1(rename=(&var=x1))
     group2(rename=(&var=x2));
   set &data;
   retain firstval;
   if _n_=1 then firstval=&class;
   if &class=firstval then output group1;
   else output group2;
   drop &class firstval;
run;
proc sql noprint;
   select * from group2;
   create table mn as
   select * from group1 join group2 on 1;
run;
data mn;
   set mn;
   %if &diff=ASC %then %do; 
   xd=x1-x2;
   %end;
   %if &diff=DSC %then %do; 
   xd=x2-x1;
   %end;
run;
proc sort data=mn;
   by xd;
run;
data _null_;
   calpha=&n1*&n2/2 - probit(&alpha2)*sqrt(&n1*&n2*(&n1 + &n2 + 1)/12);
   calpha=floor(calpha);    /* changed from ROUND, 7/15/05 per H&W 1999 */
   xlo=calpha;
   xmed1=floor((&n1*&n2+1)/2);
   xmed2=floor((&n1*&n2+2)/2);
   xhi=&n1*&n2+1 - calpha;
   call symput('xlo',xlo);
   call symput('xmed1',xmed1);
   call symput('xmed2',xmed2);
   call symput('xhi',xhi);
run;

data ci;
   set mn(keep=xd);
   if _n_=&xlo then output;
   if _n_=&xmed1 then output;
   if _n_=&xmed2 then output;
   if _n_=&xhi then output;
run;

proc transpose data=ci out=&output(rename=(col1=lower col4=upper)
                              drop=_name_);
run;

data &output;
   set &output;
   median=(col2 + col3)/2;
   drop col2 col3;
run;

proc print data=&output;
   title "Distribution-Free Confidence Interval For Delta  Alpha=&alpha";
   title2 "Ref: Hollander and Wolfe, 1973, page 78";
   var lower median upper;
run;
%mend moses;
