# Supplementary material for: Statistical analysis of real-time PCR data
Source: BMC Bioinformatics. 2006 Feb 22;7:85. doi: 10.1186/1471-2105-7-85 (PMC1395339; doi:10.1186/1471-2105-7-85)
Supplement: Additional file 9 — The input data for Program4_TW.sas. The data contains only sample name and ΔCt. [file 1471-2105-7-85-S9.txt]

Control	3.3687
Control	3.4063
Control	3.5066
Control	4.5963
Control	3.7704
Control	3.4906
Control	3.3016
Control	3.7572
Control	3.3607
Control	3.5453
Control	3.6461
Control	3.9351
Treatment	3.3345
Treatment	2.9337
Treatment	3.3349
Treatment	2.5397
Treatment	2.6615
Treatment	2.8767
Treatment	3.1472
Treatment	3.2965
Treatment	2.7206
Treatment	3.0662
Treatment	2.7814
Treatment	2.7741
