# Supplementary material for: Statistical analysis of real-time PCR data
Source: BMC Bioinformatics. 2006 Feb 22;7:85. doi: 10.1186/1471-2105-7-85 (PMC1395339; doi:10.1186/1471-2105-7-85)
Supplement: Additional file 11 — The input data for Program5_LowQualityData.sas. [file 1471-2105-7-85-S11.txt]

16	16.7745	1
16	17.1035	1
4	18.9312	1
4	18.7526	1
1	21.0195	1
1	21.0154	1
16	17.9188	2
16	17.999	2
4	19.9129	2
4	19.9699	2
1	22.5831	2
1	22.4784	2
16	20.871	3
16	21.1365	3
4	22.8103	3
4	22.9715	3
1	24.8973	3
1	24.9795	3
16	22.091	4
16	22.0615	4
4	23.9432	4
4	24.1394	4
1	26.2813	4
1	26.2204	4
